# Supplementary material for: All-Suture Anchor vs. Knotless Suture Anchor for the Treatment of Anterior Shoulder Instability—A Prospective Cohort Study
Source: J Clin Med. 2024 Feb 28;13(5):1381. doi: 10.3390/jcm13051381 (PMC10934154; doi:10.3390/jcm13051381)
Supplement: Supplementary file 1 [file jcm-13-01381-s001.zip]

Archive with 1 entries (1 files):
- jcm-2868981-supplementary.pdf
